# Supplementary material for: Genome-Wide Identification and Characterization of Tomato Fatty Acid β-Oxidase Family Genes KAT and MFP
Source: Int J Mol Sci. 2024 Feb 14;25(4):2273. doi: 10.3390/ijms25042273 (PMC10889323; doi:10.3390/ijms25042273)
Supplement: Supplementary file 1 [file ijms-25-02273-s001.zip]

Archive with 1 entries (1 files):
- ijms-2847012-supplementary.pdf
